# Supplementary material for: Longitudinal changes in anthropometric, physiological, and physical qualities of international women’s rugby league players
Source: PLoS One. 2024 May 14;19(5):e0298709. doi: 10.1371/journal.pone.0298709 (PMC11093382; doi:10.1371/journal.pone.0298709)
Supplement: S1 Raw data — (XLSX) [file pone.0298709.s001.xlsx]

## Sheet: Sheet2
ID	Position	Testing Point	Height	Mass	Total Fat Mass	Total Lean Mass	Fat %	Prone Row	IMTP	Bench Press	vo2_kg	vo2_max	RMR
1	0	1	171.5	67.6	16551	47689	25.8	670	2004	1153	39	2.63	1556
1	0	2	171.5	69.5	15946	50138	0.241	650.22	2006.9	1081.2	43	3.03	1572
1	0	3	171.5	69.7	16136	50128	0.244	667.42	2068.5	1059.6	46	3.25	1709
2	1	1	168.4	70	15808	50687	0.238	696	2314	1570	37	2.6	1785
2	1	2	168.4	72.1	15679	52804	0.229	687.9	2330.4	1080	41	2.93	1750
2	1	3	168.4	71.8	17562	50580	0.258	671.32	2231.1	929.37	43	3.09	1686
3	1	1	168	83.4	30828	49312	38.5	722	2340	1098			1943
3	1	2	168	83.9	30523	50058	0.379	636.6	2320.3	790.82			1687
3	1	3	168	87.3	32636	51439	0.388	688.21	2535.8	952.82	36	3.15	1311
4	1	1
4	1	2
4	1	3	165.5	90.1	32241	54849	0.37	698.57	2303.4	998.84	39	3.79	1628
5	1	1	165	79.8	25570	51665	33.1	866	2133	1280	40	3.17	1910
5	1	2	165	81	26421	51976	0.337	774.02	2250.4	1209.1	37	3.05	1976
5	1	3	165	78.5	24049	51860	0.317	779.81	2165.9	1165.4	42	3.35	1644
6	1	1	164	61.8	16895	42236	28.6	586	1899	953	43	2.68	1603
6	1	2	164	62.5	16563	43256	0.277	618.73	1956.7	711.86	42	2.6	1640
6	1	3	164	61	14497	43802	0.249	601.44	1904.7	800.25	49	2.98	1509
7	0	1	173	64.9	13551	48065	22	704	2213	889	44	2.86	1867
7	0	2	173	65.1	11477	50371	0.186	629.03	2230	672.55	51	3.34	1884
7	0	3	173	70.4	16120	51027	0.24	702.42	2142.4	753.97			1775
8	0	1
8	0	2	167.7	70.7	24346	43623	0.358						1452
8	0	3	167.7	69.4	22244	44453	0.334	461.46	2122	570.64	39	2.75	1622
9	1	1	168	69.7	18005	48739	27	677	2062	1055	45	3.13	1744
9	1	2	168	70.4	18142	49327	0.269	643.45	1945.4	818.86	50	3.52	1992
9	1	3	168	69.9	18405	48516	0.275	598.96	2083	800.86	47	3.3	1541
10	1	1	170	73.9	17335	53003	24.6	747	2093	762			1499
10	1	2	170	76.2	19172	53521	0.264	714.73	2136.2	950.55	49	3.75	1730
10	1	3	170	76.9	20006	53344	0.273	669.97	2353.9	910.6	46	3.45	1552
11	1	1
11	1	2	171	78.7	20097	55480	0.266	622.11	2296.7	1150.6	45	3.51	1545
11	1	3	171	75.5	18153	54150	0.251	644.47	2374.8	1013.7	49	3.68	1891
12	0	1	172	73.8	21971	48931	31	553	2094	751	42	3.1	1784
12	0	2	172	76	23731	49321	0.325	597.2	2377.9	624.65			1626
12	0	3	172	71.5	19599	48880	0.286	571.06	2255.9	728.45	56	4.03	1792
13	1	1	159	72.6	27389	42904	39	547	1856	1187	40	2.9	1555
13	1	2	159	71.4	26598	42450	0.385	522.01	2038.5	1094.6			1270
13	1	3	159	69.2	24760	42136	0.37	519.38	2117.4	1060	46	3.22	1367
14	1	1	168	67.8	17033	47690	26.3	692	2108	1032	44	2.98	1276
14	1	2	168	69.8	17705	48949	0.266	669.11	2216.8	857.06			1562
14	1	3	168	69	17294	48585	0.263	654.54	2198.3	960.76			1246
15	1	1	167	81	28352	49652	36.3	879	2097	1470			1502
15	1	2	167	79.4	26560	49792	0.348	767.81	2209.9	1434	36	2.91	1409
15	1	3	167	79.9	26930	49908	0.35	774.16	2234.1	1196.9	45	3.63	1328
16	0	1
16	0	2
16	0	3	165	64.4	15349	46279	0.249	575.15	2095.2	874.94	55	3.54	1558
17	0	1	165.5	81.1	19329	58593	24.8	1114	2750	1843	34	2.73	1633
17	0	2	165.5	82.5	20608	58646	0.26	942	2665	1259	40	3.35	1568
17	0	3	165.5	80	18392	58360	0.24	909	2568.8	1087	46	3.68
18	0	1
18	0	2
18	0	3	180	57.4	11783	43024	0.215	462.19	1685.2	543.11	49	2.65	1518
19	0	1
19	0	2	171	74.9	19003	52789	0.265	697.53	2280.1	780.11	42	3.17	1721
19	0	3	171	77.8	22081	52564	0.296	771.8	2224.4	803.31			1778
20	0	1	163.5	71	23058	44913	33.9	809	2142	1333	38	2.69	1618
20	0	2	163.5	69.7	21172	45554	0.317	778.18	2330.3	791.92	48	3.38	1508
20	0	3	163.5	69.4	21636	44757	0.326	710.9	2174.3	781.77	51	3.55	1349
21	1	1	165	70.9	18823	48797	27.8	685	2098	1335			1762
21	1	2	165	74.3	20088	50946	0.283	659.62	2303.5	917.92	42	3.11	1817
21	1	3	165	72.2	19410	49504	0.282	641.3	2144.5	1040.2	54	3.92	1668
22	1	1	176	97.3	31214	62272	33.4	778	2558	1524	40	3.89	1762
22	1	2	176	97.8	30493	63540	0.324	788.97	2497.6	1272.3	39	3.8	1799
22	1	3	176	98	31309	62800	0.333	728.24	2487.8	1152	41	4.03	1994
23	0	1	171	63.4	13958	46647	23	420	2118	1190	44	2.81	1790
23	0	2	171	64.4	13841	47837	0.224	525.76	1736.3	887	44	2.82	1523
23	0	3	171	63.6	14620	46220	0.24	504	1772.3	827.98	42	2.73	1462
24	0	1
24	0	2	167.8	56.1	10097	42954	0.19
24	0	3	167.8	54.9	10431	41385	0.201	534.77	2061.7	657.32	53	2.92	1201
